# Supplementary material for: The Inhibitory Properties of a Novel, Selective LMTK3 Kinase Inhibitor
Source: Int J Mol Sci. 2023 Jan 3;24(1):865. doi: 10.3390/ijms24010865 (PMC9821308; doi:10.3390/ijms24010865)
Supplement: Supplementary file 1 [file ijms-24-00865-s001.zip]

Archive with 1 entries (1 files):
- ijms-1957734-supplementary.pdf
